# Supplementary material for: Learning by Association in Plants
Source: Sci Rep. 2016 Dec 2;6:38427. doi: 10.1038/srep38427 (PMC5133544; doi:10.1038/srep38427)
Supplement: Supplementary Dataset 1 [file srep38427-s3.xls]

## Sheet: Pilot test data_EXP 1
Control for avoidance from/attraction to the fan [refer to protocol in Fig. S1B]						Control for tropic response to blue light [refer to protocol in Fig. S1A]
Pea ID (pot #)	Test side with the FAN	Recorded side of growth	SCORE (away from the fan =0; toward the fan =1)			Pea ID (pot #)	Test side with the LIGHT	Recorded side of growth	SCORE (away from the light =0; toward the light =1)
CTR F1	R	L	0			CTR L1	R	R	1
CTR F2	L	L	1			CTR L2	R	R	1
CTR F3	R	L	0			CTR L3	R	R	1
CTR F4	L	R	0			CTR L4	L	L	1
CTR F5	R	R	1			CTR L5	R	R	1
CTR F6	R	L	0			CTR L6	L	L	1
CTR F7	L	L	1			CTR L7	L	L	1
CTR F8	R	L	0			CTR L8	R	R	1
CTR F9	L	L	1			CTR L9	L	L	1
CTR F10	R	L	0			CTR L10	L	L	1
CTR F11	R	R	1
CTR F12	L	R	0
CTR F13	R	L	0
CTR F14	R	R	1
CTR F15	L	R	0
CTR F16	L	R	0
CTR F17	L	R	0
CTR F18	R	L	0
CTR F19	R	L	0
CTR F20	L	R	0
CTR F21	L	L	1
CTR F22	L	L	1
CTR F23	L	L	1
CTR F24	R	L	0
CTR F25	R	R	1
CTR F26	R	R	1
CTR F27	L	L	1
CTR F28	L	R	0
CTR F29	L	L	1
CTR F30	R	L	0

## Sheet: Experimental data_EXP 1
Associative Learning of garden pea seedlings [refer to protocol described in Fig. 1 and results presented in Fig. 2]
Experimental Group ID	Test side with the FAN	Expected side of growth	Recorded side of growth	SCORE(*)		(*) SCORE LEGEND
CTR (L vs F)	R	L	L	1		Correct choice	1
CTR (L vs F)	R	L	L	1		Incorrect choice	0
CTR (L vs F)	R	L	L	1
CTR (L vs F)	R	L	L	1
CTR (L vs F)	R	L	L	1
CTR (L vs F)	R	L	L	1
CTR (L vs F)	L	R	R	1
CTR (L vs F)	L	R	R	1
CTR (L vs F)	L	R	R	1
CTR (L+F)	L	L	L	1
CTR (L+F)	R	R	R	1
CTR (L+F)	R	R	R	1
CTR (L+F)	L	L	L	1
CTR (L+F)	L	L	L	1
CTR (L+F)	L	L	L	1
CTR (L+F)	R	R	R	1
CTR (L+F)	R	R	R	1
CTR (L+F)	R	R	R	1
CTR (L+F)	L	L	L	1
L vs F	L	R	R	1
L vs F	L	R	R	1
L vs F	L	R	L	0
L vs F	L	R	R	1
L vs F	R	L	L	1
L vs F	R	L	L	1
L vs F	R	L	L	1
L vs F	R	L	L	1
L vs F	R	L	R	0
L vs F	R	L	R	0
L vs F	L	R	L	0
L vs F	L	R	R	1
L vs F	R	L	L	1
L+F	R	R	R	1
L+F	R	R	L	0
L+F	L	L	L	1
L+F	L	L	R	0
L+F	R	R	L	0
L+F	R	R	L	0
L+F	R	R	R	1
L+F	L	L	L	1
L+F	L	L	R	0
L+F	R	R	R	1
L+F	R	R	R	1
L+F	L	L	L	1
L+F	R	R	R	1

## Sheet: Experimental data_EXP 2
Circadian effects on associative learning of garden pea seedlings [refer to protocol described in Fig. 3A and Fig. S2 and results presented in Fig. 3B]
Experimental Group ID	Treatment #	Expected side of growth	Recorded side of growth	Score
LIGHT	CTR	R	R	1
LIGHT	CTR	R	R	1
LIGHT	CTR	L	L	1
LIGHT	CTR	L	L	1
LIGHT	CTR	L	L	1
LIGHT	CTR	L	L	1
LIGHT	CTR	R	R	1
LIGHT	CTR	R	R	1
LIGHT	CTR	R	R	1
LIGHT	CTR	R	R	1
LIGHT	TR	R	R	1
LIGHT	TR	R	L	0
LIGHT	TR	R	R	1
LIGHT	TR	R	R	1
LIGHT	TR	R	R	1
LIGHT	TR	R	L	0
LIGHT	TR	L	L	1
LIGHT	TR	R	L	0
LIGHT	TR	R	R	1
LIGHT	TR	L	L	1
LIGHT	TR	L	R	0
LIGHT	TR	L	R	0
LIGHT	TR	L	R	0
LIGHT	TR	R	R	1
LIGHT	TR	R	R	1
LIGHT	TR	R	R	1
LIGHT	TR	L	L	1
LIGHT	TR	L	R	0
LIGHT-DARK	CTR	L	L	1
LIGHT-DARK	CTR	L	L	1
LIGHT-DARK	CTR	L	R	0
LIGHT-DARK	CTR	L	L	1
LIGHT-DARK	CTR	L	R	0
LIGHT-DARK	CTR	R	R	1
LIGHT-DARK	CTR	L	R	0
LIGHT-DARK	CTR	R	L	0
LIGHT-DARK	CTR	R	R	1
LIGHT-DARK	CTR	L	L	1
LIGHT-DARK	CTR	R	L	0
LIGHT-DARK	CTR	L	R	0
LIGHT-DARK	CTR	R	L	0
LIGHT-DARK	TR	R	R	1
LIGHT-DARK	TR	R	R	1
LIGHT-DARK	TR	R	R	1
LIGHT-DARK	TR	R	L	0
LIGHT-DARK	TR	L	R	0
LIGHT-DARK	TR	L	R	0
LIGHT-DARK	TR	L	L	1
LIGHT-DARK	TR	R	R	1
LIGHT-DARK	TR	L	L	1
LIGHT-DARK	TR	L	R	0
LIGHT-DARK	TR	R	L	0
LIGHT-DARK	TR	R	L	0
LIGHT-DARK	TR	R	R	1
LIGHT-DARK	TR	L	R	0
LIGHT-DARK	TR	L	R	0
LIGHT-DARK	TR	L	L	1
LIGHT-DARK	TR	L	R	0
DARK	CTR	L	L	1
DARK	CTR	L	L	1
DARK	CTR	L	R	0
DARK	CTR	L	R	0
DARK	CTR	L	L	1
DARK	CTR	L	R	0
DARK	CTR	R	R	1
DARK	CTR	R	R	1
DARK	CTR	R	R	1
DARK	CTR	R	R	1
DARK	TR	R	L	0
DARK	TR	R	L	0
DARK	TR	L	L	1
DARK	TR	L	R	0
DARK	TR	R	L	0
DARK	TR	R	L	0
DARK	TR	L	R	0
DARK	TR	L	R	0
DARK	TR	L	L	1
DARK	TR	L	R	0
DARK	TR	R	L	0
DARK	TR	R	R	1
DARK	TR	L	R	0
DARK	TR	L	R	0
DARK	TR	R	L	0
